# Supplementary material for: Testing predictions of inclusive fitness theory in inbreeding relatives with biparental care
Source: Proc Biol Sci. 2019 Dec 4;286(1916):20191933. doi: 10.1098/rspb.2019.1933 (PMC6939262; doi:10.1098/rspb.2019.1933)
Supplement: Appendix 6 Tables [file rspb20191933supp2.xlsx]

## Sheet: Sheet1
Testing predictions of inclusive fitness theory in inbreeding relatives with biparental care
Elizabeth A Gow, Peter Arcese, Danielle Dagenais, Rebecca J Sardell, Scott Wilson, Jane M Reid
Proceedings of the Royal Society B
DOI: 10.1098/rspb.2019.1933
Table S1. Variables and results from linear mixed effects models of the null models for male and female song sparrow feeding rates (trips/hr). Estimates, SE, and CIs for social status, social status*feeding rate, and time of day are based on least-square means. Estimates, SE, and CIs for all other variables including interactions are based on restricted maximum likelihood (REML) from a linear mix…
			0.85
	Estimate	SE	Lower CI	Upper CI
Male feeding rate
Intercept	5.2	0.30844	4.77364	5.66842
nestling age	0.4	0.14198	0.228557	0.638783
date of first egg	-0.55	0.18898	-0.72939	-0.182241
social status monogamous	5.23	0.31	4.62	5.84
social status primary polygynous	4.96	0.51	3.95	5.98
social status secondary polygynous	1.31	0.55	0.22	2.39
Female feeding rate	1.18	0.2516	0.753873	1.48089
Time of day (morning)	3.8	0.31	3.17	4.43
Time of day (afternoon)	3.87	0.33	3.2	4.54
social status monogamous*female feeding rate	1.18	0.25	0.82	1.54
social status primary*female feeding rate	1.83	0.25	1.32	2.34
social status secondary*female feeding rate	0.11	0.27	-0.29	0.51
Female feeding rate
Intercept	4.86	0.36	4.52026	5.39
nestling age	1.5	0.14	1.32	1.74
date of first egg	0.29	0.21	-0.007	0.59
social status monogamous	4.66	0.34	3.99	5.33
social status primary polygynous	5.47	0.59	4.3	6.65
social status secondary polygynous	9.4	0.744	7.93	10.88
Male feeding rate	1.3	0.26	0.92	1.69
Time of day (morning)	6.89	0.39	6.11	7.67
Time of day (afternoon)	6.14	0.41	5.32	6.96
social status monogamous*male feeding rate	1.13	0.28	0.73	1.53
social status primary*male feeding rate	0.86	0.35	0.35	0.0277778
social status secondary*male feeding rate	-1.96	0.46	-2.65	-1.22
Table S2. Results from models examining the effects of total allelic value (TAV), TAV standardized based on brood size (TAVz), brood size (BS) and their interaction effects. The null model contained the predictor variables of nestling age, time of season (first egg date), female social status (monogamous, primary polygynous, and secondary polygynous), time of day, and partner feeding rate. Model …
Response variable	Model	K	LogLik	AICc	delta (from null)	Intercept estimate	Estimate of TAVz of TAV	SE of TAVz or TAV	lower CI (TAVz or TAV)	upper CI (TAVz or TAV)	Estimate of brood size	SE of brood size	lower CI (Brood size)	upper CI (Brood size)	Estimate of interaction	SE of interaction	lower CI (Interaction)	upper CI (Interaction)
Male feeding rate
	Null	12	-782.3	1591.74	0	5.2	NA	NA	NA	NA	NA	NA	NA	NA	NA	NA	NA	NA
	Null+TAV	13	-778.6	1586.66	-5.071	5.23	0.54	0.2	0.26	0.83	NA	NA	NA	NA	NA	NA	NA	NA
	Null+TAVz+BS (continuous)	14	-779.9	1588.49	-3.246	5.21	0.42	0.19	0.14	0.7	0.36	0.2	0.053	0.66	NA	NA	NA	NA
	Null+TAVz	13	-779.9	1589.16	-2.576	5.18	0.43	0.19	0.15	0.71	NA	NA	NA	NA	NA	NA	NA	NA
	Null+TAVz*social status	18	-778.1	1590.09	-1.646	5.22	0.28	0.25	-0.08	0.64	NA	NA	NA	NA	0.28, 1.18, 0.15	0.25, 0.43, 0.40	-0.076, 0.52, -0.46	0.64, 1.82, 0.74
	Null+TAVz* BS (continuous)	15	-778.4	1590.44	-1.297	5.21	0.42	0.19	0.14	0.7	0.35	0.2	0.05	0.65	-0.1	0.19	-0.38	0.18
	Null+BS (continuous)	13	-780.8	1590.99	-0.743	5.22	NA	NA	NA	NA	0.38	0.21	0.059	0.69	NA	NA	NA	NA
	Null+TAVz+BS (factor)	16	-778.1	1592.18	0.444	4.59	0.42	0.19	0.14	0.69	3.21, 3.68, 3.66, 4.35	0.66, 0.53, 0.39, 0.41	1.90, 2.62, 2.88, 3.54	4.52, 4.73, 4.43, 5.17	NA	NA	NA	NA
	Null+BS (factor)	15	-780.4	1594.54	2.804	4.62	NA	NA	NA	NA	3.20, 3.64, 3.60, 4.35	0.68, 0.54, 0.40, 0.42	1.86, 2.56, 2.81, 3.51	4.53, 4.71, 4.40, 5.19	NA	NA	NA	NA
	Null+TAVz*BS (factor)	19	-776.8	1596.22	4.488	4.06	0.79	0.58	-0.05	1.63	3.21, 3.69, 3.61, 4.35	0.66, 0.53, 0.39, 0.41	1.9, 2.63, 2.82, 3.53	4.53, 4.75, 4.39, 5.18	0.74, 0.83, 0.12, 0.54	0.59, 0.44, 0.28, 0.35	-0.11, 0.20, -0.28, 0.04	1.61, 1.47, 0.53, 1.04
Female feeding rate
	Null	12	-850.2	1690.35	0	4.86	NA	NA	NA	NA	NA	NA	NA	NA	NA	NA	NA	NA
	Null +TAV	13	-822.5	1675.41	-14.94	5.03	0.96	0.22	0.63	1.28	NA	NA	NA	NA	NA	NA	NA	NA
	Null+TAVz+BS (continuous)	14	-821.8	1676.23	-14.12	5.01	0.54	0.23	0.2	0.89	0.84	0.22	0.52	1.16	NA	NA	NA	NA
	Null+BS (continuous)	13	-825	1679.24	-11.11	5.0378	NA	NA	NA	NA	0.87	0.23	0.54	1.21	NA	NA	NA	NA
	Null+TAVz*BS (continuous)	15	-821.7	1678.28	-12.07	5.79	5	0.56	0.24	0.21	0.9	0.22	0.52	1.16	0.08	0.21	-0.22	0.37
	Null+TAVz+BS (factor)	16	-821.7	1680.44	-9.91	3.15	0.2	0.23	0.2	0.89	4.69, 5.91, 6.63, 7.43	0.76, 0.63, 0.48, 0.50	3.19, 4.65, 5.68, 6.44	6.18, 7.16, 7.59, 8.41	NA	NA	NA	NA
	Null+BS (factor)	15	-824.3	1683.33	-7.021	3.17	NA	NA	NA	NA	4.66, 5.94, 6.55, 7.45	0.76, 0.63, 0.47, 0.49	3.16, 4.70, 5.61, 6.47	6.16, 7.19, 7.49, 8.42	NA	NA	NA	NA
	Null +TAVz*BS(factor)	19	-821.6	1686.93	-3.42	4.54	0.73	0.47	-0.48	1.43	4.70, 5.92, 6.65, 7.42	0.77, 0.64, 0.49, 0.51	3.19, 4.65, 5.67, 6.42	6.22, 7.19, 7.62, 8.42	0.51, 0.59, 0.43, 0.80	0.69, 0.46, 0.36, 0.42	-0.5, -0.07, -0.090, 0.18	1.52, 1.26, 0.94, 1.43
	Null+TAVz	13	-828.6	1687.42	-2.93	4.84	0.56	0.24	0.21	0.92	NA	NA	NA	NA	NA	NA	NA	NA
	Null+TAVz*social status	18	-828.1	1690.99	0.64	4.84	0.49	0.3	0.05	0.94	NA	NA	NA	NA	0.49, 0.18, 0.88	0.30, 0.70, 0.47	0.05, -0.85, 0.19	0.94, 1.21, 1.56
Table S3. Results from each models examining the effects of lost allelic value (LAV), the proportion of extra-pair offspring in a brood (PEPO), kinship (kij), male and female coeffcients of inbreeding (fi and fj) of our key variables in comparison to the null linear mixed effect model (LMM). The null LMM contained the predictor variables of nestling age, time of season (first egg date), female so…
Response variable	Model	K	LogLik	AICc	delta (from null)	delta (from null+BS)	Intercept estimate	Estimate of focal variable	SE	lower CI	upper CI
Male feeding rate (trips/hr)
	Null	12	-782.3	1591.74	0	-0.743	5.2	NA	NA	NA	NA
	Null+BS	13	-780.8	1590.99	-0.743	0	5.22	NA	NA	NA	NA
	Null+kinship+BS	14	-777.5	1586.57	-5.162	-4.419	5.22	0.55	0.21	0.25	0.86
	Null+male f* social status +BS	16	-776.8	1589.45	-2.29	-1.547	5.24	0.26, 1.40, -0.77	0.23, 0.61, 0.63	-0.10, 0.49, -1.69	0.58, 2.30, 0.15
	Null+LAV+BS	14	-779.2	1589.82	-1.916	-1.173	5.22	-0.35	0.18	-0.62	-0.075
	Null+kinship*social status+BS	16	-777.2	1590.3	-1.435	-0.692	5.2	0.47, 0.97, 0.69	0.24, 0.54, 0.59	0.003, -0.10, -0.58	0.95, 2.04, 1.94
	Null+PEPO+BS	14	-779	1591.34	-0.396	0.347	6.56	-0.26	0.25	-2.04	1.61
	Null+PEPO*social status+BS	16	-777.7	1591.34	-0.397	0.346	5.24	-0.27, -0.91, -0.07	0.25, 0.39, 0.42	-0.63, -1.48, -0.67	0.09, -0.34, 0.53
	Null+LAV*social status+BS	16	-778	1591.97	0.234	0.977	5.24	-0.22, -0.71, 0.03	0.26, 0.31, 0.47	-0.59, -1.17, -0.66	0.15, -0.25, 0.71
	Null+male f+BS	14	-780.2	1591.99	0.251	0.994	5.2	0.24	0.22	-0.08	0.56
Female feeding rate (trips/hr)
	Null	12	-850.2	1690.35	0	11.11	4.86	NA	NA	NA	NA
	Null+BS	13	-825	1679.24	-11.11	0	5.0378	NA	NA	NA
	Null+female f+BS	14	-824.6	1680.75	-9.604	1.506	4.99	0.24	0.27	-0.18	0.65
	Null+kinship*social status+BS	16	-822.5	1680.99	-9.357	1.753	5.03	0.12, -0.28, -1.27	0.27, 0.6, 0.67	-0.26, -1.16, -2.27	0.51, 0.60, -0.24
	Null+PEPO+BS	14	-824.8	1681	-9.35	1.76	5.034	0.14	0.21	-0.17	0.45
	Null+kinship+BS	14	-824.9	1681.23	-9.117	1.993	5.05	-0.12	0.25	-0.48	0.27
	Null+LAV+BS	14	-824.7	1680.95	-9.399	1.711	5.03	0.15	0.21	-0.16	0.45
	Null+PEPO*social status+BS	16	-823.8	1681.5	-8.85	2.26	4.98	0.05, 0.66, -0.17	0.28, 0.43, 0.46	-0.36, 0.01, -0.83	0.46, 1.31, 0.50
	Null+female f*social status+BS	16	-823.5	1683.52	-6.827	4.283	5	0.39, -0.51, -0.026	0.31, 0.64, 0.53	-0.07, -1.48, -0.81	0.86, 0.51, 0.75
	Null+LAV*social status+BS	16	-824.5	1687.1	-3.25	7.86	5.01	0.28, 0.41, 0.10	0.49, 0.47, 0.70	-0.44, -0.30, -0.91	1.00, 1.10, 1.11
