# Supplementary material for: Testing predictions of inclusive fitness theory in inbreeding relatives with biparental care
Source: Proc Biol Sci. 2019 Dec 4;286(1916):20191933. doi: 10.1098/rspb.2019.1933 (PMC6939262; doi:10.1098/rspb.2019.1933)
Supplement: R code [file rspb20191933supp3.txt]

#####################################################################################################
# 	SUPPLEMENT: R code for:																			#
#	"Testing predications of inclusive fitness theory in inbreeding relatives with biparental care"	#
#																									#
#	EA Gow, P Arcese, D. Dagenais, RJ Sardell, S Wilson, JM Reid										#
#	Proceedings of the Royal Society B																#
#	DOI: 10.1098/rspb.2019.1933																		#						    
#####################################################################################################

# load datafile
sospfed

#load packages
library(nlme)
library(lme4)
library(MuMIn)
library(lmerTest)

##############################################################
#### variables names in datafile (datafile name on right) ####
##############################################################

# Nestling age --> Age_nestlings
# Brood size --> clutch_obs
# First egg date --> DFE
# Male feeding rate --> Male_feeds
# Femeale feeding rate --> Female_feeds
# Inbreeding coefficient female --> female_f
# Inbreeding coefficient male --> male_f
# Proportion of extra-pair offspring in the brood --> prop_EPY
# Total allelic value female --> dam_exp_alleles_total
# Total allelic value male --> socsire_exp_alleles_total
# Lost Allelic Value --> LAV
# Kinship --> k_socsire_dam
# Social status category (monogamous, primary polygynous or secondary polygynous) --> social_rankcat
# Time of day (morning or afternoon) --> TimeofDay_code


# Make sure factors are factors #
sospfed$TimeofDay_code<-as.factor(sospfed$TimeofDay_code)
sospfed$social_rankcat<-as.factor(sospfed$social_rankcat)

#center variables #
 
#nestling age
sAge_nestlings<-scale(sospfed$Age_nestlings, center=T, scale=T)

#brood size
sclutch_obs<-scale(sospfed$clutch_obs, center=T, scale=T)

#first egg date
sDFE<-scale(sospfed$DFE, center=T, scale=T)

# male feeding rate
sMale_feeds<-scale(sospfed$Male_feeds, center=T, scale=T)

# female f
sfemale_f<-scale(sospfed$female_f, center=T, scale=T)

# Proportion EPO (extra-pair offspring)
sprop_EPY<-scale(sospfed$prop_EPY, center=T, scale=T)

#TAV (total allelic value) female
sfTAV<-scale(sospfed$dam_exp_alleles_total, center=T, scale=T)

#LAV (lost allelic value)
sLAV<-scale(sospfed$LAV, center=T, scale=T)

#k (kinship)
skin<-scale(sospfed$k_socsire_dam, center=T, scale=T)

#female feeding rate
sFemale_feeds<-scale(sospfed$Female_feeds, center=T, scale=T)

#male f
smale_f<-scale(sospfed$male_f, center=T, scale=T)

#male TAV (total allelic value)
smTAV<-scale(sospfed$socsire_exp_alleles_total, center=T, scale=T)

#
sk_socsire_diff<-scale(sospfed$k_socsire_diff, center=T, scale=T)
# 
sk_socsire_dam<-scale(sospfed$k_socsire_dam, center=T, scale=T)


##################################
####   FEMALE FEEDING RATES	  ####
##################################

#Female NULL model
Null2fn<-lmer(Female_feeds~sAge_nestlings+sDFE+social_rankcat:sMale_feeds+social_rankcat+sMale_feeds+TimeofDay_code+(1|male_band)+(1|female_band)+(1|nest_ID), REML=FALSE, data=sospfed)
summary(Null2fn)
AICc(Null2fn)
confint(Null2fn, level=0.85)
lsmeans(Null2f, "social_rankcat", confint="0.85")
lsmeans(Null2f, "TimeofDay_code", confint="0.85")


#Female NULL model + BS

Null2f<-lmer(Female_feeds~sAge_nestlings+sclutch_obs+sDFE+social_rankcat:sMale_feeds+social_rankcat+TimeofDay_code+(1|male_band)+(1|female_band)+(1|nest_ID), REML=FALSE, data=sospfed)
summary(Null2f)
AICc(Null2f)
confint(Null2f, level=0.85)
lsmeans(Null2f, "social_rankcat", confint="0.85")
lsmeans(Null2f, "TimeofDay_code", confint="0.85")

#Female Null plus BS*social status
Null2fnbsr<-lmer(Female_feeds~sAge_nestlings+sDFE+social_rankcat:sMale_feeds+social_rankcat+sMale_feeds+TimeofDay_code+sclutch_obs*social_rankcat+(1|male_band)+(1|female_band)+(1|nest_ID), REML=FALSE, data=sospfed)
summary(Null2fnbsr)
AICc(Null2fnbsr)
confint(Null2fnbsr, level=0.85)


#Female EPO 
EPOf<-lmer(Female_feeds~sAge_nestlings+sDFE+social_rankcat*sMale_feeds+TimeofDay_code+sprop_EPY+sclutch_obs+(1|male_band)+(1|female_band)+(1|nest_ID), REML=FALSE, data=sospfed)
summary(EPOf)
AICc(EPOf)
confint(EPOf, level=0.85)

#Female EPO*social status
EPOfi<-lmer(Female_feeds~sAge_nestlings+sDFE+social_rankcat*sMale_feeds+TimeofDay_code+sprop_EPY*social_rankcat+sclutch_obs+(1|male_band)+(1|female_band)+(1|nest_ID), REML=FALSE, data=sospfed)
summary(EPOfi)
AICc(EPOfi)
confint(EPOfi, level=0.85)


# LAV + Null + BS
LAVf<-lmer(Female_feeds~sAge_nestlings+sDFE+social_rankcat*sMale_feeds+TimeofDay_code+sLAV+sclutch_obs+(1|male_band)+(1|female_band)+(1|nest_ID), REML=FALSE, data=sospfed)
summary(LAVf)
AICc(LAVf)
confint(LAVf, level=0.85)


# LAV interction with social status + Null + BS

LAVfi<-lmer(Female_feeds~sAge_nestlings+sDFE+social_rankcat*sMale_feeds+TimeofDay_code+sLAV*social_rankcat+sk_socsire_diff+sclutch_obs+(1|male_band)+(1|female_band)+(1|nest_ID), REML=FALSE, data=sospfed)
summary(LAVfi)
AICc(LAVfi)
confint(LAVfi, level=0.85)

# Female f + Null + BS
inbf<-lmer(Female_feeds~sAge_nestlings+sDFE+social_rankcat*sMale_feeds+TimeofDay_code+sfemale_f+sclutch_obs+(1|male_band)+(1|female_band)+(1|nest_ID), REML=FALSE, data=sospfed)
summary(inbf)
AICc(inbf)
confint(inbf, level=0.85)

# Female f interaction with social status + Null + BS

inbfi<-lmer(Female_feeds~sAge_nestlings+sDFE+social_rankcat*sMale_feeds+TimeofDay_code+sfemale_f*social_rankcat+sclutch_obs+(1|male_band)+(1|female_band)+(1|nest_ID), REML=FALSE, data=sospfed)
summary(inbfi)
AICc(inbfi)
confint(inbfi, level=0.85)

# Female -kinship + Null + BS
kinf<-lmer(Female_feeds~sAge_nestlings+sDFE+social_rankcat*sMale_feeds+TimeofDay_code+sk_socsire_dam+sclutch_obs+(1|male_band)+(1|female_band)+(1|nest_ID), REML=FALSE, data=sospfed)
summary(kinf)
AICc(kinf)
confint(kinf, level=0.85)

#Female - kinship interaction with social status + Null + BS
kinfi.x<-lmer(Female_feeds~sAge_nestlings+sDFE+social_rankcat*sMale_feeds+TimeofDay_code+social_rankcat*sk_socsire_dam+sclutch_obs+(1|male_band)+(1|female_band), REML=FALSE, data=sospfed)
summary(kinfi.x)
AICc(kinfi.x)
confint(kinfi.x, level=0.85)

#TAV 
TAVf<-lmer(Female_feeds~sAge_nestlings+sDFE+social_rankcat*sMale_feeds+TimeofDay_code+sfTAV++(1|male_band)+(1|female_band)+(1|nest_ID), REML=FALSE, data=sospfed)
summary(TAVf)
AICc(TAVf)
confint(TAVf, level=0.85)


# TAV * social status

TAVfi<-lmer(Female_feeds~sAge_nestlings+sDFE+social_rankcat*sMale_feeds+TimeofDay_code+sfTAV*social_rankcat+(1|male_band)+(1|female_band)+(1|nest_ID), REML=FALSE, data=sospfed)
summary(TAVfi)
AICc(TAVfi)
confint(TAVfi, level=0.85)


# Female - TAVz interaction with social status
#stand_TAV_fem

TAVzfi<-lmer(Female_feeds~sAge_nestlings+sDFE+social_rankcat*sMale_feeds+TimeofDay_code+stand_TAV_fem*social_rankcat+(1|male_band)+(1|female_band)+(1|nest_ID), REML=FALSE, data=sospfed)
summary(TAVzfi)
AICc(TAVzfi)
confint(TAVzfi, level=0.85)

# Feamle -TAVz + BS (continuous)

TAVzfbsc<-lmer(Female_feeds~sAge_nestlings+sDFE+social_rankcat*sMale_feeds+TimeofDay_code+stand_TAV_fem+sclutch_obs+(1|male_band)+(1|female_band)+(1|nest_ID), REML=FALSE, data=sospfed)
summary(TAVzfbsc)
AICc(TAVzfbsc)
confint(TAVzfbsc, level=0.85)

#Feamle - TAVz + BS (factor)
TAVzfbsf<-lmer(Female_feeds~sAge_nestlings+sDFE+social_rankcat*sMale_feeds+TimeofDay_code+stand_TAV_fem+as.factor(sclutch_obs)+(1|male_band)+(1|female_band)+(1|nest_ID), REML=FALSE, data=sospfed)
summary(TAVzfbsf)
AICc(TAVzfbsf)
confint(TAVzfbsf, level=0.85)
lsmeans(TAVzfbsf, "sclutch_obs", confint="0.85")


# Female - TAVz
TAVzf<-lmer(Female_feeds~sAge_nestlings+sDFE+social_rankcat*sMale_feeds+TimeofDay_code+stand_TAV_fem+(1|male_band)+(1|female_band)+(1|nest_ID), REML=FALSE, data=sospfed)
summary(TAVzf)
AICc(TAVzf)
confint(TAVzf, level=0.85)


# Female -TAVz interaction with BS continuous
TAVzfibsc<-lmer(Female_feeds~sAge_nestlings+sDFE+social_rankcat*sMale_feeds+TimeofDay_code+stand_TAV_fem*sclutch_obs+(1|male_band)+(1|female_band)+(1|nest_ID), REML=FALSE, data=sospfed)
summary(TAVzfibsc)
AICc(TAVzfibsc)
confint(TAVzfibsc, level=0.85)

# Female - TAVz interaction with BS factor
TAVzfibsf<-lmer(Female_feeds~sAge_nestlings+sDFE+social_rankcat*sMale_feeds+TimeofDay_code+stand_TAV_fem*as.factor(sclutch_obs)+(1|male_band)+(1|female_band)+(1|nest_ID), REML=FALSE, data=sospfed)
summary(TAVzfibsf)
AICc(TAVzfibsf)
confint(TAVzfibsf, level=0.85)
lsmeans(TAVzfibsf, "sclutch_obs", confint="0.85")

# Female - Null + BS as factor
Nullbsf<-lmer(Female_feeds~sAge_nestlings+sDFE+social_rankcat*sMale_feeds+TimeofDay_code+as.factor(sclutch_obs)+(1|male_band)+(1|female_band)+(1|nest_ID), REML=FALSE, data=sospfed)
summary(Nullbsf)
AICc(Nullbsf)
confint(Nullbsf, level=0.85)
lsmeans(Nullbsf, "sclutch_obs", confint="0.85")


#########################
#  Male song sparrows	#
#########################

#Male Null model
Null2mn<-lmer(Male_feeds~sAge_nestlings+sDFE+social_rankcat*sFemale_feeds+social_rankcat+TimeofDay_code+(1|male_band)+(1|female_band)+(1|nest_ID), REML=FALSE, data=sospfed)
summary(Null2mn)
AICc(Null2mn)
confint(Null2mn, level=0.85)
lsmeans(Null2mn, "social_rankcat", confint="0.85")
lsmeans(Null2mn, "TimeofDay_code", confint="0.85")

#Male Null plus BS
Null2mnbs<-lmer(Male_feeds~sAge_nestlings+sDFE+social_rankcat*sFemale_feeds+TimeofDay_code+sclutch_obs+(1|male_band)+(1|female_band)+(1|nest_ID), REML=FALSE, data=sospfed)
summary(Null2mnbs)
AICc(Null2mnbs)
confint(Null2mnbs, level=0.85)

#Male Null plus BS interaction with social status
Null2mnbsr<-lmer(Male_feeds~sAge_nestlings+sDFE+social_rankcat*sFemale_feeds+TimeofDay_code+sclutch_obs*social_rankcat+(1|male_band)+(1|female_band)+(1|nest_ID), REML=FALSE, data=sospfed)
summary(Null2mnbsr)
AICc(Null2mnbsr)
confint(Null2mnbsr, level=0.85)

# Male EPO + Null + BS
EPOmi<-lmer(Male_feeds~Age_nestlings+DFE+social_rankcat*sFemale_feeds+TimeofDay_code+sprop_EPY:social_rankcat+sprop_EPY+sclutch_obs+(1|male_band)+(1|female_band)+(1|nest_ID), REML=FALSE, data=sospfed)
summary(EPOmi)
AICc(EPOmi)
confint(EPOmi, level=0.85)

#Male EPO interaction with social status + Null + BS
EPOmi<-lmer(Male_feeds~sAge_nestlings+sDFE+social_rankcat*sFemale_feeds+TimeofDay_code+sprop_EPY*social_rankcat+sclutch_obs+(1|male_band)+(1|female_band)+(1|nest_ID), REML=FALSE, data=sospfed)
summary(EPOmi)
AICc(EPOmi)
confint(EPOmi, level=0.85)


# Male LAV + Null + BS
LAVm<-lmer(Male_feeds~sAge_nestlings+sDFE+social_rankcat*sFemale_feeds+TimeofDay_code+sLAV+sclutch_obs+(1|male_band)+(1|female_band)+(1|nest_ID), REML=FALSE, data=sospfed)
summary(LAVm)
AICc(LAVm)
confint(LAVm, level=0.85)


# Male LAV interction with social status + Null + BS

LAVmi<-lmer(Male_feeds~sAge_nestlings+sDFE+social_rankcat*sFemale_feeds+TimeofDay_code+sLAV*social_rankcat+sclutch_obs+(1|male_band)+(1|female_band)+(1|nest_ID), REML=FALSE, data=sospfed)
summary(LAVmi)
AICc(LAVmi)
confint(LAVmi, level=0.85)

# Male f + Null + BS
inbm<-lmer(Male_feeds~sAge_nestlings+sDFE+social_rankcat*sFemale_feeds+TimeofDay_code+smale_f+sclutch_obs+(1|male_band)+(1|female_band)+(1|nest_ID), REML=FALSE, data=sospfed)
summary(inbm)
AICc(inbm)
confint(inbm, level=0.85)

# Male f interaction with social status + Null + BS

inbmi<-lmer(Male_feeds~sAge_nestlings+sDFE+social_rankcat*sFemale_feeds+TimeofDay_code+smale_f*social_rankcat+sclutch_obs+(1|male_band)+(1|female_band)+(1|nest_ID), REML=FALSE, data=sospfed)
summary(inbmi)
AICc(inbmi)
confint(inbmi, level=0.85)

# Male - kinship + Null + BS
kinm<-lmer(Male_feeds~sAge_nestlings+sDFE+social_rankcat*sFemale_feeds+TimeofDay_code+sk_socsire_dam+sclutch_obs+(1|male_band)+(1|female_band)+(1|nest_ID), REML=FALSE, data=sospfed)
summary(kinm)
AICc(kinm)
confint(kinm, level=0.85)

# Male - kinship interaction with social status + NUll + BS

kinmi.x<-lmer(Male_feeds~sAge_nestlings+sDFE+social_rankcat*sFemale_feeds+TimeofDay_code+social_rankcat*sk_socsire_dam+sclutch_obs+(1|male_band)+(1|female_band), REML=FALSE, data=sospfed)
summary(kinmi.x)
confint(kinmi.x)

#Male TAVz interaction with social status
TAVzmi<-lmer(Male_feeds~sAge_nestlings+sDFE+social_rankcat*sFemale_feeds+TimeofDay_code+TAV_stand*social_rankcat+(1|male_band)+(1|female_band)+(1|nest_ID), REML=FALSE, data=sospfed)
summary(TAVzmi)
AICc(TAVzmi)
confint(TAVzmi, level=0.85)


# Male TAVz + BS (continuous)

TAVzmbsc<-lmer(Male_feeds~sAge_nestlings+sDFE+social_rankcat*sFemale_feeds+TimeofDay_code+TAV_stand+sclutch_obs+(1|male_band)+(1|female_band)+(1|nest_ID), REML=FALSE, data=sospfed)
summary(TAVzmbsc)
AICc(TAVzmbsc)
confint(TAVzmbsc, level=0.85)

#Male TAVz + BS (factor)
TAVzmbsf<-lmer(Male_feeds~sAge_nestlings+sDFE+social_rankcat*sFemale_feeds+TimeofDay_code+TAV_stand+as.factor(sclutch_obs)+(1|male_band)+(1|female_band)+(1|nest_ID), REML=FALSE, data=sospfed)
summary(TAVzmbsf)
AICc(TAVzmbsf)
confint(TAVzmbsf, level=0.85)
lsmeans(TAVzmbsf, "sclutch_obs", confint="0.85")

# Male TAVz
TAVzm<-lmer(Male_feeds~sAge_nestlings+sDFE+social_rankcat*sFemale_feeds+TimeofDay_code+TAV_stand+(1|male_band)+(1|female_band)+(1|nest_ID), REML=FALSE, data=sospfed)
summary(TAVzm)
AICc(TAVzm)
confint(TAVzm, level=0.85)


# Male TAVz interaction with BS (continuous)
TAVzmibsc<-lmer(Male_feeds~sAge_nestlings+sDFE+social_rankcat*sFemale_feeds+TimeofDay_code+TAV_stand*sclutch_obs+(1|male_band)+(1|female_band)+(1|nest_ID), REML=FALSE, data=sospfed)
summary(TAVzmibsc)
AICc(TAVzmibsc)
confint(TAVzmibsc, level=0.85)

# Male TAVz interaction with BS (factor)
TAVzmibsf<-lmer(Male_feeds~sAge_nestlings+sDFE+social_rankcat*sFemale_feeds+TimeofDay_code+TAV_stand:as.factor(sclutch_obs)+(1|male_band)+(1|female_band)+(1|nest_ID), REML=FALSE, data=sospfed)
summary(TAVzmibsf)
AICc(TAVzmibsf)
confint(TAVzmibsf, level=0.85)
lsmeans(TAVzmibsf, "sclutch_obs", confint="0.85")

# Male - Null + BS as factor
Nullbsm<-lmer(Male_feeds~sAge_nestlings+sDFE+social_rankcat*sFemale_feeds+TimeofDay_code+as.factor(sclutch_obs)+(1|male_band)+(1|female_band)+(1|nest_ID), REML=FALSE, data=sospfed)
summary(Nullbsm)
AICc(Nullbsm)
confint(Nullbsm, level=0.85)
lsmeans(Nullbsm, "sclutch_obs", confint="0.85")

# Male TAV only

TAVm<-lmer(Male_feeds~sAge_nestlings+sDFE+social_rankcat*sFemale_feeds+TimeofDay_code+smTAV+(1|male_band)+(1|female_band)+(1|nest_ID), REML=FALSE, data=sospfed)
summary(TAVm)
AICc(TAVm)
confint(TAVm, level=0.85)
